# Supplementary material for: OsDGD2β is the Sole Digalactosyldiacylglycerol Synthase Gene Highly Expressed in Anther, and its Mutation Confers Male Sterility in Rice
Source: Rice (N Y). 2019 Aug 14;12:66. doi: 10.1186/s12284-019-0320-z (PMC6694320; doi:10.1186/s12284-019-0320-z)
Supplement: Supplementary file 1 — Table S8. Predicted sequences features of OsDGDG proteins and annotations in various database. Accessed on 05/02/2019. (XLS 67 kb) [file 12284_2019_320_MOESM1_ESM.xls]

## Sheet: DGDG synthesis genes in rice
Additional Table S1. Predicted sequences features of OsDGDG proteins and annotations in various database. Accessed on 05/02/2019.
Gene	Gene ID	Protein Length (aa)	Mol. Wt.	Isoelectric point	Annotations
	RAP / MSU				Gramene	RGAP/ Phytozome
OsDGD1α	Os02g0539100 / LOC_Os02g33580	803	89309.8	6.09	DGD1	DGDG synthase
OsDGD1β	Os04g0416900 / LOC_Os04g34000	776	86980.1	9.03	Similar to OSIGBa0092M08.9 protein	DGDG synthase
OsDGD1δ	Os11g0158400 / LOC_Os11g05990	737	82015.8	6.79	DGD2	DGDG synthase
OsDGD2α	Os03g0214400 / LOC_Os03g11560	477	54172.6	8.95	DGD2	DGDG synthase
OsDGD2β	Os03g0268300 / LOC_Os03g16140	463	53304.2	8.28	DGD2	DGDG synthase
