# Supplementary material for: OsDGD2β is the Sole Digalactosyldiacylglycerol Synthase Gene Highly Expressed in Anther, and its Mutation Confers Male Sterility in Rice
Source: Rice (N Y). 2019 Aug 14;12:66. doi: 10.1186/s12284-019-0320-z (PMC6694320; doi:10.1186/s12284-019-0320-z)
Supplement: Supplementary file 9 — Table S9. List of oligos and primers (XLS 49 kb) [file 12284_2019_320_MOESM9_ESM.xls]

## Sheet: Sheet1
Additional Table S2. List of oligos and primers
Sn	Primer	Sequence (5'-3')	Remarks	Reference
1	D2b-T/ -B	GGCACATTGCAAACTATTGACCT / AAACAGGTCAATAGTTTGCAATG	genome specific sgRNA sequence
2	D2b-F/ -R	TCAAGTTATGGCATTTTCCGTCT / GCACCCTTGAAGAATGCTTGT	Amplification of target fragment
3	seq-F/ -R	GCCCATTACGCAATTGGACG / CGACTCGGTGCCACTTTTTC	Sequencing primer in CRISPR vector
4	D2b-cD-F / -R	ATGGCGAGGAAGCAGCATATC / TTCCTGGAGCCTCCAGCCAAG	cDNA amplification
5	D2b-HR-F/ -R	tttggagaggacacgctcgagATGGCGAGGAAGCAGCATATC / cctcgcccttgctcaccatggTTCCTGGAGCCTCCAGCC	Homologous recombination
6	D1a-RT-F/ -R	AAGGGACCATGCAGATGACTCAC / ACGAACTCCTCCGGGGTCCT
7	D1b-RT-F/ -R	AGTTGTGGATGGGGGACTGG / TCACCAGCCATATACAGGGTGT	qRT-PCR
8	D2a-RT-F/ -R	CCGTGAAGGTTCACCCAGGA / GCGGCAATTAGGGAACTGCT
9	D2b-RT-F/ -R	TGGAGCTGTATGGCAGTGGA / TCGCCAAAGCTTCTGCAGTT
10	D1d-RT-F/ -R	TGAGGTGCAATCAGCGGCTA / TTCGCGACAAAGTCCTCCGA
11	Actin-F/ -R	GAACTGGTATGGTCAAGGCTG / ACACGGAGCTCGTTGTAGAAG		Li et al. (2007)
12	GAMYB-F/ -R	GCGACGGTATCATGTTCAAT / GTCGCATAAGAGAACATCTG		Chang et al. (2016)
13	TDR-F/ -R	TGCTCTGGGAGCACAAGCC / CTCGCTGTCCCTCACCATG
14	UDT1-F/ -R	GAAGCACTCTGCAGCTAC / CTGCGTAGCCGTAGAAGG
15	WDA1-F/ -R	ACCACTCTTCAATCGTCACTGAG / GCAGTTCCAGTCAAGGCACAG
16	CYP704B2-F/ -R	GCTGGTTGATGACTTCACCT / CGACAGTATGTCGTGCTTGAT
17	OsABCG15-F/ -R	CATGTGTGGCCAACCAAAGA / GTGGTCTTGCCACTGCCAGA
18	OsC6-F/ -R	CTCCATCTGCCTGAGTATAT / GTCCATGCATGTTGCAGAAT
19	OsC4-F/ -R	TGCCTAAGACGAGACGAGAG / GCCAAAGGAGGTCATCGTTA
20	OsABCG26-P5-F/ -R	GGCTGATCACCTACTACAAGAACTC / CTCCTGCATCCAGCACTGTC
